# Supplementary material for: Determinants of lungworm specificity in five cetacean species in the western Mediterranean
Source: Parasit Vectors. 2021 Apr 12;14:196. doi: 10.1186/s13071-021-04629-1 (PMC8042974; doi:10.1186/s13071-021-04629-1)
Supplement: Supplementary file 3 — Additional file 3: Table S3. Published field surveys that provide quantitative data on the lungworm species detected in the present study. [file 13071_2021_4629_MOESM3_ESM.xlsx]

## Sheet: Hoja1
Halocercus delphini
			No. hosts analized	No. hosts infected	Prevalence (%)
	Abollo et al. [38]	Delphinus delphis	50	9	18.0
	Gibson et al. [10]	Delphinus delphis	101	43.935	43.5
	Cremers [39]	Delphinus delphis	3	3	100
	Dailey and Perrin [40]	Stenella attenuata	37	4	10.8
	Cowan and Walker [41]	Stenella attenuata	48	24	50.0
	Dailey and Otto [42]	Stenella attenuata	80	4	5.0
	Aguilar-Aguilar et al. [43]	Stenella clymene	1	1	100
	Troncone et al. [44]	Stenella coeruleoalba	25	4	20.0
	Lehnert et al. [45]	Stenella coeruleoalba	3	0.999	33.3
	Terracciano et al. [9]	Stenella coeruleoalba	15	1.9995	13.3
	Zam et al. [46]	Stenella frontalis	17	3.009	17.7
	Dailey and Perrin [40]	Stenella longirostris	10	5	50.0
	Cowan and Walker [41]	Stenella longirostris	19	16	84.2
	Dailey and Otto [42]	Stenella longirostris	18	3.996	22.2
	Troncone et al. [44]	Tursiops truncatus	25	3	12.0
	Abollo et al. [38]	Tursiops truncatus	10	1	10.0
	Terracciano et al. [9]	Tursiops truncatus	10	2	20.0
Stenurus ovatus
			No. hosts analized	No. hosts infected	Prevalence (%)
	McColl and Obendorff [47]	Lagenodelphis hosei	2	1	50.0
	Troncone et al. [44]	Stenella coeruleoalba	25	1	4.0
	Tomo et al. [48]	Tursiops aduncus	4	1	25.0
	Troncone et al. [44]	Tursiops truncatus	25	1	4.0
	Birkun [49]	Tursiops truncatus	8	3	37.5
	Tomo et al. [48]	Tursiops truncatus	3	2	66.6
	Cremers [39]	Tursiops truncatus	2	1	50.0
	Terracciano et al. [9]	Tursiops truncatus	10	2	20.0
Stenurus globicephalae
			No. hosts analized	No. hosts infected	Prevalence (%)
	Forrester et al. [50]	Feresa attenuata	3	2	66.7
	Mignucci-Giannoni et al. [51]	Feresa attenuata	4	1	25.0
	Morales-Vela y Olivera-Gómez [52]	Globicephala macrorhynchus	1	1	100
	Mignucci-Giannoni et al. [51]	Globicephala macrorhynchus	4	1	25.0
	Cowan [53]	Globicephala melas	55	55	100
	McManus et al. [54]	Globicephala melas	7	6	85.7
	Raga and Balbuena ([55]	Globicephala melas	31	23	74.2
	Abollo et al. [38]	Globicephala melas	4	2	50.0
	Gibson et al. [10]	Globicephala melas	3	1	33.3
	Lehnert et al. [45]	Globicephala melas	1	1	100
	Cremers [39]	Globicephala melas	3	1	33.3
	Lehnert et al. [45]	Grampus griseus	1	1	100
	Geraci [56]	Leucopleurus acutus	43	34	79.1
	Schick et al. [57]	Leucopleurus acutus	2	2	100
	Rogan et al. [58]	Leucopleurus acutus	19	18	94.0
	Cannon [59]	Peponocephala electra	8	8	100
	Mignucci-Giannoni et al. [51]	Peponocephala electra	1	1	100
	Zylbert et al. [60]	Pseudorca crassidens	1	1	100
